# Supplementary material for: Artificial Intelligence in Dental Treatment Planning and Diagnostic Decision‐Making: A Systematic Review and Meta‐Analysis
Source: Clin Exp Dent Res. 2026 Mar 31;12(2):e70343. doi: 10.1002/cre2.70343 (PMC13140480; doi:10.1002/cre2.70343)
Supplement: Supplementary file 2 — Descriptor DTP_DDM (2). [file CRE2-12-e70343-s002.xlsx]

## Sheet: Descriptor
Study (Author, Year)	Country / Setting	Study Design	Population / Sample Size	Age Range / Mean Age	Dental Condition / Pathology	AI Method / Algorithm Used	Imaging / Data Type	Comparator / Control	Intervention / AI Application	Outcome Measures	Key Findings / Performance Metrics
(Alotaibi et al., 2022)	Saudi Arabia	Retrospective observational diagnostic AI study	1,724 periapical radiographs from 1,610 patients	Adults; >12 years	Alveolar bone loss and periodontitis severity	Deep CNN (VGG-16), Transfer Learning, TensorFlow/Keras	Intraoral periapical radiographs (PNG, grayscale, 150×150 px)	Consensus of 3 calibrated examiners (including periodontist)	AI-based detection and staging of alveolar bone loss	Accuracy, precision, recall, F1-score, confusion matrix, MCC, Cohen Kappa, ROC, sensitivity, specificity	Binary classification achieved 73.04% accuracy with 73% sensitivity and 79.1% specificity, while multiclass accuracy was 59.42% with best performance for normal bone detection and poorest for mild loss detection.
(Bayati et al., 2025)	Iran	Retrospective deep learning diagnostic study	552 bitewing radiographs, expanded to 1,506 images	Permanent teeth only	Interproximal dental caries (enamel and dentin)	YOLOv8 with segmentation; 200 epochs with augmentation	Bitewing radiographs (JPEG); PSP digital plates	Expert radiologist, assistant, third reviewer for discrepancies	Automated caries detection and segmentation using YOLOv8	Precision, recall, F1 score, false negative rate, Dice coefficient, precision-confidence curves, recall-confidence curves	YOLOv8 achieved 96.03% precision for enamel caries and 80.06% for dentin caries, with overall precision 84.83%, recall 79.77%, F1 82.22%, and Dice coefficient 0.7949, significantly improving early lesion detection.
(Bayrakdar et al., 2021)	Turkey	Retrospective observational study	75 CBCT images; 508 implant-site measurements	Not reported	Missing teeth requiring implant planning; bone evaluation; canal, sinus, fossae detection	Diagnocat deep CNN using modified 3D U-Net	CBCT; Promax 3D Mid scanner (Planmeca)	Manual assessment by oral and maxillofacial radiologist using InvivoDental 6.0	Automatic AI implant planning: segmentation and bone measurement	Differences AI vs. manual (Wilcoxon, Bland–Altman); structure detection correctness; reliability (ICC, TEM)	AI correctly identified 72.2% of canals, 66.4% of sinuses/fossae, and 95.3% of missing tooth regions with excellent examiner reliability but significant measurement differences in bone thickness across all regions.
(Beser et al., 2024)	Turkey	Retrospective observational (non-interventional)	3854 panoramic radiographs of pediatric patients	5–13 years	Mixed dentition including deciduous and permanent teeth; caries, restorations, anomalies	YOLO-v5x deep CNN	Panoramic radiographs (Planmeca Promax 2D)	Manual expert labelling by orthodontists, pediatric dentists, radiologists	Automatic detection, segmentation, and numbering of teeth using YOLO-v5x	Sensitivity, precision, F1-score, mAP@0.5; confusion matrix	Detection model achieved sensitivity 0.99, precision 0.99, F1-score 0.99, mAP-0.5 0.98; segmentation model achieved sensitivity 0.98, precision 0.98, F1-score 0.98, mAP-0.5 0.98 with near-perfect performance.
(Çelik & Çelik, 2022)	Turkey	Diagnostic model development and validation	123 panoramic radiographs with 684 labeled objects	18–65 years	Dental restorations, denture, implant	10 deep learning detection models including R-CNN, Faster R-CNN, SSD, YOLOv3, RetinaNet with various backbones	Panoramic radiographs	Comparison among 10 AI models	Automatic detection and localization of restorations, dentures, implants	mAP, AR, Precision-Recall curve, AUC	mAP ranged 0.755–0.973 with best performance by Faster R-CNN RegnetX achieving mAP 0.973, AR 0.771, AUC 0.952, demonstrating high potential for clinical AI-assisted detection.
(Chau et al., 2025)	China	Diagnostic model development and validation	185 CBCT scans with 185 confirmed periapical lesions	Adults, not specified	Periapical lesions (various tooth locations)	CBCT-SAM, CBCT-SAM without PPR, Modified U-Net, PAL-Net	CBCT	Comparison among 4 AI models	Automatic identification and segmentation of periapical lesions using AI	Diagnostic accuracy, segmentation accuracy, sensitivity, specificity, precision, DSC	CBCT-SAM achieved diagnostic accuracy 98.92%, segmentation accuracy 99.65%, sensitivity 72.36%, specificity 99.87%, precision 0.73, DSC 0.70, providing expert-level assistance for early detection.
(Chen et al., 2023)	Taiwan	Observational (retrospective; STROBE-compliant)	270 patients; 8000 periapical radiographs; 27,964 teeth	Mean 59.81 ± 10.53 years	Tooth position; tooth shape; periodontal bone level; radiographic bone loss	YOLOv5, VGG-16, U-Net, Mask R-CNN, Detectron2 (FPN), Deep Learning Hybrid	Periapical radiographs	Clinicians' assessments as reference	AI-based detection of tooth position, shape, bone level, and RBL	Accuracy, AP (AP50, AP75), segmentation accuracy	Tooth position 88.8%, tooth shape 86.3%, bone level 92.61%, RBL ~97% accuracy; AI outperformed dentists demonstrating strong potential for clinical periodontal diagnostics.
(Esmaeilyfard et al., 2023)	Iran	Diagnostic accuracy study	785 CBCT molar cases; augmented to 7850 images	Not reported	Dental caries (presence, type, depth)	Multiple-input Deep CNN in PyTorch; 3-input CNN (axial, sagittal, coronal)	CBCT images (axial, sagittal, coronal slices), 96×160 px	Consensus of 2 experienced oral & maxillofacial radiologists	AI-based automatic detection and classification of caries	Accuracy, Sensitivity, Specificity, F1-score	Detection accuracy 95.3% (carious), 94.8% (noncarious), sensitivity 92.1%, specificity 96.3%, F1-score 93.2%; type classification accuracy 91.6–97.2%; extension accuracy 89.7–96.2%, demonstrating high reliability.
(Frutos et al., 2024)	Norway	Diagnostic accuracy study; 5-fold cross-validation	13,887 bitewing images annotated by 6 clinicians; 197 consensus test images	19–94 years	Proximal dental caries (enamel, dentine, secondary, unknown grade)	RetinaNet (ResNet50), YOLOv5 (M), EfficientDet (D0, D1) with transfer learning	Bitewing radiographs from HUNT4 Study	6 experienced dental clinicians; consensus test set	Automated detection and classification of proximal caries	mAP, AP per class, mF1, mFNR, bootstrap CI	YOLOv5 outperformed clinicians with mAP 0.647, mF1 0.548, mFNR 0.149 achieving highest AP and lowest FNR across all classes with strong potential for diagnostic support.
(Ibraheem et al., 2025)	Saudi Arabia	Retrospective study	300 IOPARs representing 1030 teeth	Adults (>18 years)	Caries, periapical lesions, crowns, open margins, restoration, endodontic treatment, calculus, bone loss	Pre-trained CADe AI (Second Opinion® v1.1), computer vision and ML	IOPARs	2 experienced oral radiologists	AI-assisted diagnosis by interns and specialists	Sensitivity, specificity, PPV, NPV, accuracy, Youden's index	AI sensitivity ranged 80.2–97.1%, specificity 87–99.6%; operators using AI showed improved accuracy, particularly interns with caries accuracy increase of 23.62% and calculus sensitivity increase of 57.14%.
(Kazimierczak et al., 2024)	Poland	Retrospective diagnostic accuracy study	49 patients, 1223 teeth	Mean 41 (range 12–70)	Periapical lesions	Diagnocat AI (cloud-based, automatic detection)	OPG and CBCT images	Consensus of 3 experienced clinicians (CBCT-based)	AI-assisted PL detection on OPG and CBCT	Sensitivity, specificity, accuracy, PPV, NPV, F1 score	AI sensitivity: OPG 33.33% (F1 32.73%), CBCT 77.78% (F1 84.00%); specificity >98% for both; demonstrated high CBCT accuracy but low OPG sensitivity with false negatives from metal artifacts.
(Kurt et al., 2024)	Turkey	Retrospective study	1500 panoramic radiographs	5–14 years, mean 8.43 ± 2.2	Tooth development stages	YOLOv5 (CNN-based object detection)	Panoramic radiographs	Labeled ground truth according to Demirjian Method	AI-assisted automatic detection of tooth calcification/development stages	TP, FP, FN, sensitivity, precision, F1-score	Test set: TP=828, FP=308, FN=1; sensitivity 0.99, precision 0.72, F1-score 0.84; successfully detected 46 tooth development stage classes with high chronological evaluation accuracy.
(Leemput et al., 2024)	United States	Clinical validation study	218 IOR images (validation); 3202 training; 936 tuning	Not specified	Caries, apical lesions, root canal defects, marginal defects, bone loss, calculus	CNN based on U-Net with pre-trained VGG19	Periapical and bitewing IORs (digital sensors and PSP plates)	Dentists evaluating same IORs without AI	AI anomaly detection providing probabilistic segmentation and bounding boxes	Sensitivity, specificity, LROC, AUC, McNemar's test, binomial test	Sensitivity increased from 60.7% to 85.9%, AUC improved from 0.60 to 0.86 with all improvements statistically significant; largest gains for marginal and root canal defects.
(Li et al., 2022)	China	Retrospective experimental study	4,129 periapical radiographs (3,829 training; 300 test)	Median 43 (range 20–79)	Dental caries, Periapical periodontitis	Modified ResNet-18 (two cascaded backbones), baseline VGG16	Periapical radiographs	Junior dentists, VGG16 baseline	Automated detection of caries and periapical periodontitis	SEN, SPEC, PPV, NPV, F1-score, AUC, Fleiss κ	Caries: SEN 0.8350, SPEC 0.8200, F1 0.8288; Periodontitis: SEN 0.8200, SPEC 0.8400, F1 0.8283; outperformed VGG16 and improved junior dentist F1 and interobserver agreement substantially.
(Mun et al., 2024)	Republic of Korea	Retrospective non-interventional study	418 teeth from 200 patients (209 normal, 209 cracked)	21–89 years	Cracked tooth requiring extraction (VRF)	InceptionV3, ResNet50, EfficientNetB0	Panoramic radiographs	Human diagnosis by endodontist	Automated prediction of cracked tooth extraction indications	Sensitivity, Specificity, Accuracy, F1 score, AUC-ROC	Sensitivity 90.43–94.26%, specificity 52.63–60.77%, accuracy 72.01–75.84%, F1 76.36–79.00%, AUC-ROC 0.80–0.82; ResNet50 showed highest AUC demonstrating statistically significant diagnostic performance.
(Mureșanu et al., 2024)	Romania	Retrospective, multi-center study	1628 PRs (internal), 180 PRs (external validation)	Adult with permanent dentition	Periapical lesions, impacted teeth, root fragments, prosthetics, endodontics, caries, bone loss, orthodontic/surgical devices	YOLOv8 object detection	PRs (JPEG, resized 1024 × 1024 px)	Ground truth by 3 calibrated researchers	Automated detection of dental conditions and pre-radiotherapy risk assessment	Precision, Recall, F1 score, mAP@50, confusion matrix	Internal: F1=0.6, recall=0.657; External: F1=0.47, recall=0.451; precision/recall >0.8 for several conditions in training but performance declined during external validation indicating limited generalizability.
(Parenti et al., 2025)	Italy	Retrospective study	250 pediatric PRs (25 test, 225 train+validation); 650 adult PRs for transfer learning	6–13 years (mean 8.4 ± 1.8 in test)	Deciduous and permanent teeth, mixed dentition	YOLOv11 with hybrid pre-annotation and transfer learning	PRs (PNG, 2454 × 1304 px)	Expert manual annotation and FDI numbering system	Automated detection, classification, and segmentation of teeth during mixed dentition	Precision, recall, F1-score, mAP, confusion matrix	Detection: mAP0.5=0.963, macro F1=0.953, precision=0.946, recall=0.945; Segmentation: mAP0.5=0.890, F1=0.891; permanent teeth F1=0.977, deciduous F1=0.884 with misclassifications in overlapping deciduous teeth.
(Peker & Kurtoglu, 2025)	Turkey	Retrospective study	200 pediatric PRs, 8153 teeth; 70% train, 15% validation, 15% test	5–13 years	Mixed dentition: primary teeth and permanent tooth germs	YOLOv10 (Extra Large version)	PRs (PaX-Flex, 50–90 kV, 4–10 mA, 10.1 s)	Expert manual labeling with FDI numbering	Automated detection, numbering, and classification of primary and permanent teeth	Precision, recall, mAP50, mAP50-95, F1 score, confusion matrix	Weighted average: Precision=0.90, Recall=0.94, mAP50=0.968, mAP50-95=0.696, F1=0.919; tooth-specific F1 ranged 0.621–0.989 with most teeth >0.9 mAP50 and misclassification mainly for tooth 51.
(Pérez et al., 2023)	Norway	Observational with AI model training and evaluation	4,913 participants (13,887 bitewing images)	19–94 years (approx. mean 57)	Dental caries (enamel, dentine, secondary)	RetinaNet (ResNet50), YOLOv5 (M), EfficientDet (D0, D1)	Bitewing radiographs	6 expert annotators, consensus test set of 197 images	AI-assisted caries detection using object detection models	mAP, mF1, mFNR	YOLOv5 highest: mAP 0.647, mF1 0.548, mFNR 0.149; best human: mAP 0.299, mF1 0.495, mFNR 0.164; AI generally performed similar to or better than experts.
(Pornprasertsuk-Damrongsri et al., 2025)	Thailand	Observational with AI development and validation	500 patients (500 PRs; 14,997 teeth; 1,792 caries)	≥13 years; females mean 25.7, males 26.2	Dental caries (enamel, dentine, pulp involvement)	YOLOv5 (tooth detection), Attention U-Net (caries segmentation)	PRs with bitewing confirmation	Ground truth by 3 radiologists consensus	AI-assisted tooth detection and caries segmentation on PRs	IoU, DSC/F1, precision, recall, specificity, accuracy, weighted kappa, Bland–Altman	Strong agreement: weighted kappa 0.943 (overall), 0.907 (enamel), 0.948 (dentine), 0.981 (pulp); IoU 0.66–0.75; DSC/F1 0.79–0.85; accuracy 0.93–0.94 surpassing previous panoramic caries models.
(Saber et al., 2025)	Egypt	Observational with AI development and validation	699 patients (699 periapical radiographs); 70 external validation	12–78 years (internal); 16–66 years (external)	Apical periodontitis scored via PAI (1–5)	YOLOv8m, YOLOv11m, YOLOv12m	Digital periapical radiographs (VistaScan, Soredex, EzSensor HD)	Ground truth by 3 calibrated examiners consensus	Automated detection and classification of apical periodontitis	Precision, Recall, F1 score, mAP50, IoU, confusion matrix, McNemar's test	mAP50: 86.4–86.6%; Precision: 86.8–89.1%; max F1: 87.1% (YOLOv11m); superior detection of PAI 3–5; external validation showed consistent performance with post-hoc power >99%.
(Vinayahalingam et al., 2021)	Netherlands	Retrospective pilot study	253 PRs; 250 carious and 250 non-carious M3s	16–80 years; mean 31.7 ± 12.7	Dental caries in mandibular and maxillary third molars	CNN, MobileNet V2	PRs (cropped 256×256 px images)	Ground truth from electronic medical records	Automated classification of carious lesions in third molars	Classification accuracy, sensitivity, specificity, AUC, F1-score, confusion matrix	Accuracy 0.87, sensitivity 0.86, specificity 0.88, AUC 0.90 with Grad-CAM visualization demonstrating effective automated caries classification in third molars.
(Wang et al., 2025)	Netherlands, Brazil, Taiwan	Retrospective, multicenter AI evaluation	6,669 DPRs; Netherlands: 5,245, Brazil: 1,173, Taiwan: 251	Mean 40.2 years; range 16–95	Missing teeth, implants, residual roots, crown/bridge, root canal fillings, fillings, caries, periapical radiolucencies	Deep CNNs combining object detection and semantic segmentation	DPRs	Expert dental practitioners; 4 dentists (2 general, 2 specialists)	Automated per-tooth identification and assessment of 8 dental findings	Sensitivity, specificity, precision, AUC-ROC, F-scores, Cohen's Kappa, reading time	Macro-averaged AUC-ROC 96.2%; AI significantly improved sensitivity for periapical radiolucencies and missing teeth versus humans; reading time 1.55s vs 122s; robust generalization across datasets.
(Xue et al., 2024)	China	Retrospective AI evaluation	320 patients; 8,462 teeth	Not specified	Tooth position, outline, tissue, bone loss, periodontitis stage	Deep learning ensemble: YOLOv8, Mask R-CNN, TransUNet	DPRs	3 periodontists (ground truth)	Automated tooth detection, segmentation, and periodontal disease assessment	Bone loss deviation, PCC, ICC, diagnostic accuracy	Bone loss deviation 5.28%; PCC 0.832; ICC 0.806; total diagnostic accuracy 89.45% demonstrating high efficiency and clinical utility for rapid diagnosis.
(Yoon et al., 2024)	South Korea	Retrospective AI evaluation	24,578 intraoral images	Not specified	Tooth number recognition; dental caries (location and stage)	Cascade R-CNN (deep CNN)	Full intraoral photographs (occlusal, lateral, frontal views)	Annotated ground truth (bounding boxes)	Automated tooth number recognition and dental caries detection	mAP for tooth recognition and caries detection	Tooth recognition mAP 0.880; caries detection mAP 0.769 (range 0.695–0.893) demonstrating potential for practical clinical AI-driven detection application.
(Zhang et al., 2024)	China	Prospective clinical study	191 patients (4,361 teeth)	Mean 46 (range 23–86)	Dental caries	MobileNet-v3 + 5-layer U-net	Intraoral camera images (1920×1080 px)	Clinical diagnosis by endodontic specialists	AI-assisted caries detection in intraoral images	Accuracy, sensitivity, specificity, PPV, NPV, F1 score	Overall accuracy 93.40%, sensitivity 81.31%, specificity 95.65%, PPV 77.68%, NPV 96.49%, F1 0.71; highest accuracy in anterior teeth with variable sensitivity for interproximal lesions.
(Zhu et al., 2023)	China	Retrospective development and evaluation study	Training: 1,996 PRs; Evaluation: 282 PRs	Training mean 37 (17–83); Evaluation mean 34 (18–85)	Impacted teeth, residual roots, full crowns, missing teeth, caries	BDU-Net (teeth segmentation) + nnU-Net (disease segmentation, 4 parallel networks)	PRs (2440×1280 px, PNG)	9 dentists of varying experience (H: >10 yrs, M: 3–10 yrs, L: <3 yrs)	AI-assisted diagnosis of multiple dental diseases on PRs	Sensitivity, specificity, Youden's index, AUC, diagnostic time	Sensitivity 0.554–0.964, specificity 0.990–0.999, Youden 0.544–0.960, AUC 0.772–0.980; best for impacted teeth and crowns, lowest for caries; diagnostic time 1.5s per PR approximately 35× faster than dentists.

## Sheet: Search Strategy
Database	Search String	Outcome
PubMed	("artificial intelligence" OR "machine learning" OR "deep learning" OR "neural network*" OR "convolutional neural network*" OR CNN OR AI) AND (dentistry OR dental OR odontolog* OR orthodont* OR endodont* OR prosthodont*) AND (diagnos* OR detect* OR classification OR "decision making" OR "decision support") AND ("treatment planning" OR "clinical decision*" OR "therapeutic planning")	935
Scopus	("artificial intelligence" OR "machine learning" OR "deep learning" OR "neural network*" OR "convolutional neural network*" OR CNN OR AI) AND (dentistry OR dental OR odontolog* OR orthodont* OR endodont* OR prosthodont*) AND (diagnos* OR detect* OR classification OR "decision making" OR "decision support") AND ("treatment planning" OR "clinical decision*" OR "therapeutic planning")	960
CENTRAL (Cochrane Library)	("artificial intelligence" OR "machine learning" OR "deep learning" OR neural network* OR convolutional neural network* OR AI) AND (dentistry OR dental OR odontolog*) AND (diagnos* OR detect* OR "decision making" OR "decision support") AND ("treatment planning" OR "clinical decision*")	87
Embase	("artificial intelligence" OR "machine learning" OR "deep learning" OR "convolutional neural network") AND (dentistry OR "dental imaging" OR "oral diagnosis") AND (diagnostic accuracy OR "decision support" OR "clinical decision making") AND ("treatment planning" OR "therapeutic planning")	70
Web of Science	("artificial intelligence" OR "machine learning" OR "deep learning" OR "convolutional neural network" OR "neural network") AND (dentistry OR "dental radiology" OR "oral diagnosis") AND (diagnostic accuracy OR "clinical decision making" OR "decision support system") AND ("treatment planning" OR "dental treatment planning")	274
Total		2326

## Sheet: ROBINS-I
Study (Author, Year)	D1	D2	D3	D4	D5	D6	D7	Overall
(Bayrakdar et al., 2021)	No information	Low	Low	Low	Low	Low	Low	Low
(Beser et al., 2024)	No information	Low	Low	Low	Low	Moderate	Low	Low
(Chen et al., 2023)	No information	Low	Low	Low	Low	Low	Low	Low
(Ibraheem et al., 2025)	No information	Low	Low	Low	Low	Low	Low	Low
(Kurt et al., 2024)	No information	Low	Low	Low	Moderate	Low	Low	Low
(Li et al., 2022)	No information	Low	Low	Low	Low	Low	Low	Low
(Mun et al., 2024)	No information	Low	Low	Low	Low	Low	Low	Low
(Mureșanu et al., 2024)	No information	Low	Low	Low	Low	Low	Low	Low
(Parenti et al., 2025)	No information	Low	Low	Low	Low	Low	Low	Low
(Peker & Kurtoglu, 2025)	No information	Low	Low	Low	Moderate	Low	Low	Low
(Vinayahalingam et al., 2021)	No information	Low	Low	Low	Low	Low	Low	Low

## Sheet: QUADAS-2
Study (Author, Year)	Domain 1: Patient Selection					Domain 2: Index Test				Domain 3: Reference Standard				Domain 4: Flow and Timing
	Consecutive/Random?	Case-control avoided?	Inappropriate exclusions avoided?	Risk of bias? (Patient Selection)	Applicability concerns? (Patient Selection)	Interpreted blind?	Threshold pre-specified?	Risk of bias? (Index Test)	Applicability concerns? (Index Test)	Reference standard appropriate?	Interpreted blind? (Reference)	Risk of bias? (Reference)	Applicability concerns? (Reference)	Appropriate interval?	All received reference?	Same reference?	All in analysis?	Risk of bias? (Flow & Timing)
(Alotaibi et al., 2022)	Unclear	Yes	Yes	Unclear	No	Yes	Yes	No	No	Yes	Yes	No	No	Yes	Yes	Yes	Yes	No
(Bayati et al., 2025)	Unclear	Yes	Yes	Unclear	No	Yes	Yes	No	No	Yes	Yes	No	No	Yes	Yes	Yes	Yes	No
(Çelik & Çelik, 2022)	Unclear	Yes	Unclear	Unclear	No	Unclear	Unclear	Unclear	No	Unclear	Unclear	Unclear	No	Yes	Yes	Yes	Yes	Unclear
(Chau et al., 2025)	Unclear	Yes	Yes	Unclear	No	Unclear	Unclear	Unclear	No	Yes	Unclear	Unclear	No	Yes	Yes	Yes	Yes	Unclear
(Esmaeilyfard et al., 2023)	Unclear	Yes	Yes	Unclear	No	Yes	Yes	No	No	Yes	Yes	No	No	Yes	Yes	Yes	Yes	No
(Frutos et al., 2024)	Yes	Yes	Yes	No	No	Yes	Yes	No	No	Yes	Yes	No	No	Yes	Yes	Yes	Yes	No
(Kazimierczak et al., 2024)	Unclear	Yes	Yes	Unclear	No	Yes	Yes	No	No	Yes	Yes	No	No	Yes	Yes	Yes	Yes	No
(Leemput et al., 2024)	Unclear	Yes	Yes	Unclear	No	Yes	Unclear	Unclear	No	Yes	No	No	No	Yes	Yes	Yes	Yes	No
(Pérez et al., 2023)	Yes	Yes	Yes	No	No	Yes	Yes	No	No	Yes	Yes	No	No	Yes	Yes	Yes	Yes	No
(Pornprasertsuk-Damrongsri et al., 2025)	Unclear	Yes	Yes	Unclear	No	Yes	Yes	No	No	Yes	Yes	No	No	Yes	Yes	Yes	Yes	No
(Saber et al., 2025)	Unclear	Yes	Yes	Unclear	No	Yes	Yes	No	No	Yes	Yes	No	No	Yes	Yes	Yes	Yes	No
(Wang et al., 2025)	Unclear	Yes	Yes	Unclear	No	Yes	Unclear	Unclear	No	Yes	Unclear	Unclear	No	Yes	Yes	Yes	Yes	Unclear
(Xue et al., 2024)	Unclear	Yes	Yes	Unclear	No	Yes	Unclear	Unclear	No	Yes	Unclear	Unclear	No	Yes	Yes	Yes	Yes	Unclear
(Yoon et al., 2024)	Unclear	Yes	Yes	Unclear	No	Yes	Unclear	Unclear	No	Yes	Unclear	Unclear	No	Yes	Yes	Yes	Yes	Unclear
(Zhang et al., 2024)	Yes	Yes	Yes	No	No	Yes	Unclear	Unclear	No	Yes	Unclear	Unclear	No	Yes	Yes	Yes	Yes	Unclear
(Zhu et al., 2023)	Unclear	Yes	Yes	Unclear	No	Yes	Yes	No	No	Yes	No	No	No	Yes	Yes	Yes	Yes	No
